# Supplementary material for: Characterization of infectious and non-infectious gastrointestinal disease in common variable immunodeficiency: analysis of 114 patient cohort
Source: Front Immunol. 2023 Aug 30;14:1209570. doi: 10.3389/fimmu.2023.1209570 (PMC10498782; doi:10.3389/fimmu.2023.1209570)
Supplement: Supplementary file 1 [file Table_1.xlsx]

## Sheet: Original CVID Sheet
Pt. #	Year Born	age dx made	age died	Age symp-toms	SEX	ASSOCIATED CONDITIONS notes	IGG	IGA	IGM	T	B	SWMB	CD4/CD8	ABS CD4	PHA	CONA	PWM	Unusual Infections	Autoimunity	Cancer	Lymphoma	Hepatitis	Lung Disease	BE	Malabsorption	Gastrointestinal
1	1951	35		35	F	Malabsorption, lymphoid hyperplasia; hx giardiasis	248	<5	7	68.0	8		2.0		59197	29996	10673	GIARDIA							M	GI
2	1953				F	rec pneumonia, otitis, sinusitis fatigue, ulcerative colitis	148	<7	14	79	18		5.4	1032	26600	10800	7500						L			GI
3	2005				M	bronciectgasis, ground galss. Pancretic insuffi, mualnutition, low CD4 recurrent respiratory infections, failure to thrive, beta-thalassemia minor, seen for evaluation of agammaglobulinemia and low CD4 count.	<109	<2	<5	94	1	0.14		691									L			GI
4	1946	40			M	inflamatory bowel disease sarcoidosis/ lung nodules/ colotis		5	7																	GI
5	48	38		37	M	Fatigue, diarrhea	506	10	67	70	11		1.41		109660	11722										GI
6	86				M	frequent diarrhea	349	<7	28	90	2															GI
7	46	49			M	Crohn's (rectum) pneumonia x4	25	7	35	69	13				66320	32592	13808						L			GI
8	67	67			F	asthma, bronchitis, PNA, sinusitis, diarrhea	54	<16	25		22	1.3														GI
9	37	58	D62		M	Chest fungal crypto lesion, abcesses, pyoderma of legs/ t cell rich B cell EBV lymph	729	9	29	73	13		1.1		56492	19307	13604	CRYPTO			L		L			GI
10	36	34	55	30	M	Ulcerative colitis, s/p colectomy, recurrent pneumonia,renal stones	40	0	07	89.0	12				25750	15993	17433									GI
11	91				F	crhonic stomach pain/ back pain, weakness IBS	605	44	31	64	15															GI
12	76	2	D28	01	F	S/P Hodgkin's, malabsorption, recurrent pneumonia, Hep C	90	0	400												HD			H	M	GI
13	93				M	blood stools, IBS, fever, lyphmadenopahty, bone marrow,	278	5	34	83	11	1.56	826													GI
14	47	59			F	Sinus PNA 3 or 4 times; lyphoctyic colitis ; one sepsis, Hashimoto thyroiditis	184	<25	27										Hashimoto thyroiditis							GI
15	66				F	weigth loss, dx celiac disease for years/ tonisitis/ sinusisti/ colitis/ hx viral meningitiis	111	6.81	30.8									vrial meningitis							M	GI
16	80	12		12	M	Mild inflam bowel disease; chr. pulmonary disease																	L			GI
17	67			3	F	diarrhea, URI; at home mostly with parents, onychomycosis,	13	25	,4	58	29		2.1	947				ONYCCOMYCOIS								GI
18	64	17		14	M	Diarrhrea/ protein loss/PNA/ proctitis/malabsort/ gastric Ca	641	43	11		0	0								stomach					M	GI
19	80				F	ulcerative colitis, hepatomegaly and splenomegaly. frequent colds respiratory infec CMV coloits	114	24	13	76	15		0.52	129				CMV								GI
20	49				M	cholelithiasis s/p cholecystectomy, splenomegaly, pancytopenia chro; tetany nic GI disease on TPN for years protein-losing enteropathy syndrome, celiac disease		<5	<5	56.8	29.2		2.32	189											M	GI
21	42	35	38D	35	F	Anemia, diarrhea, recurrent pneumonia, fatal measles infection	19	10	3	84.5	3				1898	610	708	MEASLES								GI
22	89				M	NHL 2016, bad colitis, cryptococosis, gout	385	<9	<5	81	15								crytococcus		NHL					GI
23	64	18	47D	18	F	Recurrent URI, pneumonia, otitis/malabsorption/diarrhea/IBD lymphoma/ cataracts/osteoporosis/ menigioma died brain hemmorage with non treated lymphoma	180	8	19	85	10	0	1.8		29270	13070	7390		PML		L				M	GI
24	24	64	82D	64	F	Malab., pernicious anemia, recurrent URI, Parkinson's / Lymphoma low grade	110	3	46	79	15		3.38		41450	16338	12048		PA						M	GI
25	41		80D	32	M	ACUTE AHA/ anti 'e"/nodular lung disease/ ITP/ liver cirrosis/ diarrhea x 1 year / monoclonal B or T cels in marrow?	115	14.5	9.7										AHA/ITP		L?		L			GI
26	64				F	ITP/ Spelencectony age 13, enteropathy ? Celeiac RAG1+RAG2 defects		<10	15	95	0		1506					Norovirus	ITP			H				GI
27	95	8			M	joint disease, synovitis/ joint distruction, Astham, Crohns' diseasse	525	<6	20	72	21															GI
28	32	43	44D	38	F	Rec. pneum. diarr., malab. anem, PLE, neutropenia(fam hx IgA def.)malnutrition	0	0	28	62.2	13				ND										M	GI
29	71	21	22D	10	M	hep/spleen, Evans, IBD, UC, FTT, lung disease, varicella age 8; infl. bowel				84	1		2.6					VARICELLA	ITP/AHA							GI
30	63				F	lymphocytic colitis, and fatty liver ; diarrhea / rash due to Ig therapy	198	6.6	5	68.8	0.4		1.447	311												GI
31	57		51D	42	M	PNA, splenectomy, lymphoid hyperplasia, lung bx, liver granuloma, diarrhea, neutropenia, lymphopenia, apthous ulcers	624	<7	11	46	3	0	4.11	96?									L			GI
32	87	13			M	crhonic pericarditis/ tourette's OCD/ salmonella diarhea/ sinusitis	340	13.9	12.8			0.65						salmonella								GI
33	70				M	Rec PNA, teenager; severe colitis, on TPB+N for years 6MP, now noro+ liver failure		<5	<5	90	0								NOROVIRUA							GI
34	66	29		27	M	Joint pain; sinusitis, pneumonia, malabsorption (mild)/ SMALL bowel lymphoma	39	0	10	70	9	0.34	0.8		19090	13210	2550					H			M	GI
35	54	41		41	F	Pneumonis x 1 and sinusittis, also ulcerative colitis/ diabetes/ C diff x1	376	0	18	76	17	10.76						C diff	diabetes							GI
36	50	42	42D	42	F	Rec.infec, non H. lymphoma, pancytopenia, pernicious anemia, malabsorption, PA	464	8	84						633	765	715		PA		L				M	GI
37	64	36			M	Neutropenia in 2002 led to the dx. Diarrhea for 20 years joint pain/ many bouts of PNA with some lung damage		<5	23	81.1.	10.7		3.2	388					neutropenia				lung damage		M	GI
38	58	32			F	Colon ulcers, colitis, diarrhea, NLH	-	-	-	92			2.3		60101	28200	12230									GI
39	41	40	42D	36	F	Recur URI, hx hyper thyroidism, endometriosis, partial gastrec/suicide	462	97	137	91.0	11		2.80		24263	11200	7600		THYROID							GI
40	53	41			F	pneumonia x 1, bronchitis, asthma, sinusitis, malabsorptoin	-548	7	56	73	19	1.66	5.5	1154											M	GI
41	84	13		13	M	IBD /anal fissure/ symptoms sinusitis	232	0	28																	GI
42	92				M	Weakness and diarrhea, wt loss/ TPN for a while/ lo vit A/D/E/fe	110	69	11	70	19		1.68	320				giardiasis							M	GI
43	66	44		44	M	Lung nodules c/w lymphoid interstitial pneumonitiis and granulomas; recurrent skin infections; sinusitis w/ staph; PNA twice (once requiring hospitalization); splenomegaly; GI problems with diarrhea and biopsy c/w lymphoplasmacytic aggregates	99	6	39		4.6	0.36	0.74	616									LIP			GI
44	49	32		38	F	Fa & bro IgA def. arthral, lymph,hyperplasia,rec pneum.sinusitis,diarr.ulc.colit	106	32	10	0	0		0.00		12472	9161	5944			?						GI
45	45	43		41	F	ITP, pneumonia, UTI, breast CA, bronchiectasis, multiple lung nodules / diarrhea		43	43	52					12600	2600	2800		ITP				L	yes		GI
46	59	33			M	Small airway disease chronic hep C akso IBD	171	202	217	65	9		1.4		83086	47863	13991					H	L			GI
47	67				F	severe gi disease./ sinutisut, no PNA ; BACH defect	81	<1	17	92	4	1.1	544												M	GI
48	83				m	Lyme disease traumatic automobile accident resulting in prolonged coma, chest trauma, a ruptured spleen/splenectomy,His mother has CVID generalized fatigue, muscle pain, headaches, irritable bowel syndrome	629	49	59	57	37															GI
49	92	19			M	Pneumonia, respiratory infetions, chronic migraines, chronic diarrhea, fatigue	509	162	23																	GI
50	49	25		25	M	Ulcerative proctitis, chronic schizophrenia PNA 2004	288	0	4	78.5	9	4.39			20100	7560	6565									GI
51	78		D 2009		F	malabsorption requiring TPN, diarrhea, otitis, PNA, lymphadenopathy, sinusitis, antiphospolipid antibody, splenectomy/ dx age 12; w/up NIH	347	<20	<20										anti-phospholipid							GI
52	71				F	multiple UTIs, CVA 2/2 vasospasm which caused migraines and seizures, ulcerative proctitis,	340	21	51	66	28	5.82														GI
53	22	53	57D	40	F	Rec. bronchiectasis, LL resect, GI bleed 2 ITP, pyoderma., cor. pulm.,CVA	360	0	136	97.6	6.0				11885	12132	1482		ITP				L			GI
54	80	28			M	enteropathy ge 28; Chrohns disease?	<40	<5	6	84	13	0.7	593												M	GI
55	64				F	ear nfections, cough sinusitis, she say lupus and seroneg RA; intermittent diarrhea ; not lymphocytic colitis	330's	23	31																	GI
56	55	15	25D	15	F	ITP,hem.anem.,b.marrow aplasia,ulcerat.colitis,colectomy,nonA-nonB hepatitis	340	12	90	86.0	2				11196	11159	3681		ITP/AHA			H				GI
57	54			48	M	rec giardiasis -- no infections	272	<13	<6				8.3					giardiasis								GI
58	28	58	D	57	F	Nodular lymphoid hyperplasia, protein loosing enteropathy;lymphoma	380	66	35	66	28.5				28250	14670	13790				L				M	GI
59	73				M	wt loss and malab, NLH; ankylosing spondy/atrophic gastritis	485	19	27	72	17		1.9	550	119400	61500	31000								M	GI
60	43	54			M	alopecia, rectal bleeding, ear inf, pneumonia	410	75	60	81	4		1.7		118300	53400	19800		ALOPECIA							GI
61	32	38		38	F	Nodular lymphoid hyperplasia, malab., duodenal lymphoma Ca vagina, radiation	105	34	5	83.0	6	29			ND					vagina	L				M	GI
62	69				M	Diarrhea, giardia, wt loss	80	<7	13	64	20	1.55	2	329	reduced	nl	reduced								M	GI
63	71	38			F	Irritable bowel, bipolar, sinusitis/ PNA /	83	<5	13	70	12 (176)		1.4	596												GI
64	50	12	43D	12	F	Malab,neutropenia, hx hemolytic anemia, son IgA G2 def.,pulm fibrosis,granu,bowl d.	8	5	0	90.0	0		1.45		21355	12378	16665		HA				L		M	GI
65	62				F	siezure disorder/Gi inflamation/sinusitis.Irritalbe bowel	164	<5	5	87	9															GI
66	57	15	23D	15	M	Mucocutaneous candidiasis, esophageal stricture, chronic lung dis., malabsorp.	25	0	5	83.0	3				10635	4848	4970	CANDIDA					L		M	GI
67	42				M	wt loss, diarrhea, PNA	345	1.4	40			9.71														GI
68	93				F	ITP, AIHA, splenomegaly, lymph node enlargements or chronic diarrhea respiratory infections that are frequent, severe and takes a long time to heal	109	<5	<5																	GI
69	68	29	36D		F	CMV esophagitis, enteritis, PCP died lung disease 2004	210	7	15	93	2		0.3	100	5640	1580	2880	CMV/PCP					L			GI
70	40	30	53D	30	M	Malabsorption,chronic ITP, on Prednisone; died PML	54	0	78	77.0	9.5				3705	990	1563		ITP						M	GI
71	83	5		4	F	Lymphedema, diarrhea	269	41	52	42	10		0.62						morphea							GI
72	94			24	M	GI disease; diarrhear IBD, spelnomegaly,	329	<2	IgM					276											M	GI
73	61	20	34D	20	F	Cor pulm, died, ? fibrosis	260	30	30	91.5	1		0.00		12500								L			GI
74	84				M	diarrhea and wt loss, Noro virus, lymphoctyic colitis	<109	<5	<5	83	11														M	GI
75	40		80D	64	F	long hx ITP - rx splenectomey, sepis, one strep bovis enteropathy/ PNA. Lung nodules/	-318	<5	5									Strep Bovis sepsis; SIBO; norovirus; shingles; enterpathognei E Coli	ITP							GI
76	77				M	chronic fatigue, sinus infections, GI tract distress, joint pain,	105	6	14																	GI
77	59				F	Astham. Bronchitis, sinusitis, IBD	326	6	11																	GI
78	88	14			M	ITPx several/ pneumonias/sinusitis/ diarrhea / crhonci cough/ brohter has CVID	330	<7	27	82	2	281	1.2						ITP							GI
79	24	67	77D	66	M	Bronchiectasis, chronic sinusitis, Crohn's, idiopathic liver disease	244	3	4	87	1				56408	23185	11246					H	L			GI
80	69	3	11D	3	M	Chronic lung disease, malnutrition	100	4	0	73.5	1		0.44		9335	5618	3453						L		M	GI
81	69			16	M	3 times pneumonia giardia x 1	66	0	5.9	75	12	2.53	0.7					Giardia								GI
82	47	30	72D		f	lymphaen/ITP x2 AIHA x3 bronchitis, giardia, Lung biopsy lymphoid hyperplasia,LIP, GI disease, severe malabsorption, slenectomy for enlargement after ITP GI bx said amny B cells….?	270	5	29														LIP		M	GI
83	45		60D		M	gi disease lung Ca	150	<7	16			7.32											LIP			GI
84	58	32			F	Colon ulcers, colitis, diarrhea, NLH	180	0	18						20791	1006	4196									GI
85	73	24			F	conjunctivitis, otitis, bronchitis, PNA, sinusitis, diarrhea, hepatomegaly, malabsorption	33	<7	<4	87	8	0														GI
86	61	30	41D		F	granuloma in liver. Lung disease and inflam bowel disease	299	30	150	73			3.2		370	570	110					H	L			GI
87	45	47			F	Diarrhea malabsorp/ osteoporosis	290	50	65			20.38														GI
88	33	69	D		F	GI inflam disease/ bleed/ prednison/6MP/ PCP/ CMV GI ?? Thymoma GOOD syndrome	203	56	4	81	0	0						CMV/PCP								GI
89	57	25			M	Malabsorption/celiac; schizophrenia, (stone) salmonella	260	<7	25	68	10		2.8					SALMONELLA							M	GI
90	74	34		24	M	bronchitis, sinusitis/ chronic diarrhea	27	<4	<7	73	15	0.08														GI
91	81	16			F	sinopulmonary infections, tertiary infections, bronchitis, lymphocytic interstitial pneumonitis, lymphocytic colitis, polycystic kidney disease, lyme disease	267	absent	52	86	2															GI
92	81	29			M	bad GI disease	85	6	17	56		0.74		627											M	GI
93	24	43	61D	40	F	pneumonias, ear infections, Giardia, C Diff, chronic diarrhea, herpes zoster at age 12 years	214	0	96	0.0	0		0.48		15980	6510	1460		PBC/RA		L	H				GI
94	49	43	D	40	M	ulcerative colitis, diabetes mell; epilepsy; chron lung disease	627	0	27	69	9	0.37	1.7		22923	13099	6735		DM				L			GI
95	67	18		18	F	Hx recurrent infections/ urticaria skin infections, bloating and watery diarrhea, urticaria, dyspnea, orbital swelling and proptosis	15	0	10	55	10		1.9		41552	7017	2671									GI
96	61	15			F	Bad GI disease on TPN; PNAs on 6MP for years and TPN noro+ liver disease, porta hypertension		<5	<5	90.4	0														M	GI
97	62	32			M	bowel disease, no plasma cells, hype gamma no IgA then got over it all!																				GI
98	61	18	32D	18	F	Chronic obstructive lung disease, Crohn's disease, s/p heart lung transplant	168	0	26	83.0	5		.87		7986	2504							L			GI
99	54	32		28	M	inflam bowel disease on TPN off and on	290	7	10	71	11		1.4		41190	16450	3250	Campy								GI
100	73				F	sinusitis/ bronchiectasis/ massive splenomegally, lymphandenopathy/ malabsorption/ low platelets but it might be hypersplenism SPLENECTOMY 2011	115			84	11		4.5						ITP						M	GI
102					F	DM. Lipodystophy/ liver disease/ enteropathy/ on TPN/ hypokaelmia/ noro+ /portal huypertension												Noro								GI
101	75			24	F	Pneumonia, diareaha ' ? Celiac? Enteropathy Astham? By hx	292	<40	<25	84	7		0.46	354												GI
103	64	24			F	watery diarrhea, PNA, sinusitis, wt loss, ameba in stool	(597)	5	6	1248	235			710				giardiasis								GI
104	62				F	sinus infections, not on IVIG 1 PNA 1995/ intermittent diarrea. Constipation	220	46	18	85.4	9															GI
105	36	36		36	F	Duo ulcer/diarrhea;hypersplen/sp splenectomy, anti IgA, daughter IgA def	540	23	36	91.0	12	0.17	1.59		12725	7758	2308		IGA							GI
106	61				M	explosive diarrhea, ITP, enlarged spleen	402	16	142																	GI
107	80			26	M	URI, fevers for unclear reasons / boby aches heaptic steatosis vitiligo		<5	44																	GI
108	78				M	bad IBD Gastric lymphoma ground glass opacites in the lungs and nodules		<5	12														L			GI
109	84				M	ITP AHA/ GI malabsorption, pna x 1, warts		8	27	64	30	1.37							ITP/AHA						M	GI
110	44	48	52D		F	Recurrent sinusitis, Crohn's disease/ died accident	196	155	26	39	1		0.8													GI
111	55				F	Severe Enteropathy																			M	GI
112	47				F	Infla lung disease/ liver granuloma/ brother IgA deficient/ enlarged spleen, lymphoma																	L			GI
113	91	11		11	F	pneumonias, ear infections, Giardia, C Diff, chronic diarrhea, herpes zoster at age 12 years	150	0	0	82	0	0
114	95			10	M	LRBA IBD chronic diarrhea, ILD, splenomeg, uveitis liver granuloma	318	<5	<5	89	4.5	1.2		706

## Sheet: CVID Lab Data
Patient #	Year Born	Age (All)	Age (Living)	Age of Death	Age of Symptom Onset (total)	IgG (Total)	IGA (total)	IGM (total)	ABS CD4	T	CD4/CD8	B	SWMB
1	51	86	86	62	35	248	0	7		68	2.0	8	0
2	53	70	70	55		148	0	14	1032	79		0	0
3	5	17	17	28		0	0	0	691	94	1.8	10	0
4	46	77	77	38		506	5	7		70		0	0
5	48	75	75	47	37	349	10	67		90			0
6	86	37	37	82		25	0	28		69			0
7	46	77	77	80		54	7	35		73		8	0
8	67	56	56	44		605	0	25		89	3.2		0
9	91	32	32	22		278	9	29		64	2.8	10	0
10	93	30	30	51	30	184	0	7		83	0.48	0	0.06
11	47	76	76	42		111	44	31		58		9	0.09
12	66	57	57	42	1	13	0	34		76	2.1	29	0.09
13	80	43	43	31		641	5	27		56.8	0.74	4.6	0.1
14	67	56	56	57		114	0	31		84.5		1	0.1
15	64	59	59	25		385	7	4		81		15	0.1
16	80	43	43	58	12	525		11		85		2	0.19
17	49	74	74	43	3	198	25	13	947	79	0.52	15	0.2
18	89	34	34	23	14	340	43	0		95			0.22
19	64	59	59	36		39	24	3	129	72			0.3
20	95	28	28	53		376	0	0	189	62.2		17	0.33
21	63	60	60	34	35	548	10	19		84			0.4
22	87	36	36	80		232	0	46		68.8			0.4
23	70	53	53	77	18	110	8	10		46	0.00	0	0.4
24	66	57	57	11	64	99	3	15		90	1.9	10	0.4
25	54	69	69	72	32	106	15	20		70		0	0.52
26	64	59	59	60		171	0	28		76	1.45	0	0.52
27	58	65	65	41		81	0	5		81.1			0.57
28	53	70	70	69	38	629	0	11		92		15	0.64
29	84	39	39	61	10	509		13		91	2.32	29.2	0.7
30	92	31	31	43		288	7	0	311	73		0	0.74
31	66	57	57	32	42	340	0	10	96	70			0.74
32	49	74	74	52		40	14	18			1.7	9	0.9
33	45	78	78			330	0	84		52	1.2	2	0.96
34	59	64	64		27	272	0	23		65		15	1.06
35	67	56	56		41	485	0	137		92		21	1.08
36	83	40	40		42	410	8	56		57	1.59	12	1.1
37	92	31	31			105	0	28	388	78.5			1.17
38	49	74	74			80		11		66			1.2
39	71	52	52		36	83	97	39		97.6		13	1.3
40	80	43	43			164	7	10	1154	84		22	1.4
41	64	59	59		13	345	0	43		86	0.8	1	1.4
42	54	69	69			109	69	217	320	66			1.6
43	73	50	50		44	269	6	17	616	72		11	1.6
44	43	80	80		38	329	32	59		81	1.4	12	1.7
45	32	91	91		41	0	43	23		83			2.5
46	69	54	54			105	202	4		64			2.69
47	71	52	52			326	0	0		70		3	4.4
48	62	61	61			330	49	51		90			5.01
49	42	81	81			66	162	136		87			5.09
50	93	30	30		25	180	0	6		83			5.11
51	83	40	40			33	0	31		93			5.8
52	94	29	29			290	21	90		77		6.0	7.3
53	84	39	39		40	260	0	0		42			7.49
54	77	46	46			27	0	35		91.5			7.85
55	59	64	64			267	23	27		83		2	8.05
56	88	35	35		15	85	12	60		82	4.11	3	9.7
57	69	54	54		48	15	0	5		87			10.8
58	58	65	65		57	290	66	13		73.5			20.4
59	73	50	50			115	19	13	550	75			20.4
60	45	78	78			292	75	0		87		0	25
61	57	66	66		38	597	34	5		73		2	29
62	74	49	49			220	0	5	329	81	2	20
63	81	42	42			540	0	40	596	68	5.4	18
64	81	42	42		12	402	5	0		73
65	67	56	56			529	0	15		86	1.41	11
66	61	62	62		15	40	0	78		56		13
67	62	61	61			90	1	52			1.1	13
68	54	69	69			19	0	0		69		12
69	73	50	50			180	7	30		55
70	75	48	48		30	110	0	0		90.4
71	64	59	59		4	115	41	5		83
72	62	61	61		24	0	0	14	276	71		3
73	36	87	87		20	0	30	11		84	3.38	15
74	61	62	62			624	0	27		84	2.6	1
75	80	43	43		64	464	0	4		85.4	1.447	0.4
76	78	45	45			462	6	0		91	0.8	9
77	84	39	39			347	6	5.9		64	3.2	10.7
78	55	68	68			360	0	29		39	2.3
79	47	76	76		66	340	3	16			2.80	11
80	37	86	28		3	380	4	18			5.5	19
81	36	87	31		16	8	4	0			1.68	19
82	76	47				25	5	150
83	42	81				210	0	65			1.4	9
84	64	59				54	0	4				4
85	24	99				260	0	25				37
86	41	82				318	30	0				9
87	32	91				244	50	52				28
88	71	52				100	56	17				13
89	57	66				270	0	96			8.3
90	50	73			24	150	0	27				28.5
91	41	82				299	0	10			1.9	17
92	78	45				203	6	0	627		1.7	4
93	22	101			40	214	0	26				6
94	55	68			40	627	0	10				9
95	28	95			18	168	0	0
96	50	73				196	0	6			0.3	2
97	57	66				318		18				9.5
98	68	55			18	150	0	36			0.62	10
99	40	83			28		7	142
100	61	62						44			0.00	1
101	40	83						12				11
102	24	99			24		0	27	354			1
103	69	54					5	26	710		0.44	1
104	47	76					46				0.7	12
105	45	78			36		23				.87	5
106	61	62					16				1.4	11
107	33	90			26		0				4.5	11
108	24	99					0				0.46	7
109	49	74					8
110	61	62					155
111	44	79										30
112	93	30
113	95	28
114	11	31
82 Patients living		Average age (all)	Average age of living subjects	Average Age of Death	Average Age of Onset:	Average IgG:	Average IgA	Average IgM	Average CD4 (n=18):	Average T Cell percentage	Average CD4 to CD8 Ratio:	Average B cell percentage	Average SWMB (n=61):
32 Deceased		60.5614	55.1235	48.4688	29.4468	240.684	14.9684	28.5343	517.5	76.1618	2.37487	10.025	3.29295
Total Patients: 114		17	17	11	1	0	0	0		39	0.52	0.52	0
		101	82	82	64	641	202	217	96	97.6	5.4	29.2	29
		16.5166	16.5166	18.214	15.9438	175.035	33.2045	36.2775	298.691	12.7909	1.91935	8.16789	6.07676
							49/104= 47% of undetectable IgA						44/61 had SWMB <2%
							90/104=86.5% of <40mg/dl of IgA						24/44 had <0.4%

## Sheet: Associated Conditions
ASSOCIATED CONDITIONS notes	Lung Disease	Unusual Infections	Autoimunity	Lymphoma	Hepatitis	Malabsorption	GI pathology	Infections	Autoimmunity	Malignancy	Lung Disease	Liver Disease
Malabsorption, lymphoid hyperplasia; hx giardiasis	L	C diff	morphea	L	H	M	Malabsorption: 32	Chronic C. diff: 1	Evans: 4	Leukemia/Lymphoma: 9	Brochiectasis: 3	Hepatitis: 7
rec pneumonia, otitis, sinusitis fatigue, ulcerative colitis		Campylobacter	AHA/ITP	HD	H	M	Malnutrition/TPN dependence: 6	Chronic Giardia: 6	ITP: 11	Hogkin's Lymphoma: 1	LIP: 2	NHL: 4
bronciectgasis, ground galss. Pancretic insuffi, mualnutition, low CD4 recurrent respiratory infections, failure to thrive, beta-thalassemia minor, seen for evaluation of agammaglobulinemia and low CD4 count.		CANDIDA	ALOPECIA	NHL	H	M	IBD: 25 (13 + 5 + 7), Crohns: 5, Ulcerative Colitis/proctitis: 7, IBD: 13	Chronic CMV: 3	Celiac's: 4	Non Hogkin's Lymphoma: 3	Lung cancer: 1	Chronic Hep C: 2
inflamatory bowel disease sarcoidosis/ lung nodules/ colotis		CMV	anti-phospholipid	L	H	M	Chronic Diarrhea: 33	Chronic Norovirus: 8	AIHA: 5	Duodenal lymphoma: 1	Recurrent lung granulomas: 4	Cirrhosis: 1
Fatigue, diarrhea		CMV/PCP	crytococcus	L	H	M		Measles: 1	Hashimotos: 2			Liver Granuloma: 4
frequent diarrhea		CMV/PCP	diabetes	L	H	M		Campylobacter: 1	Hyperthyroid: 2			Primary Biliary cirrhosis: 1
Crohn's (rectum) pneumonia x4	L	CRYPTO	DM	L	H	M		Salmonella: 2	Splenic Enlargement: 9 (Enlarged Spleen: 4, Splenomegaly: 5)			Portal hypertension: 2
asthma, bronchitis, PNA, sinusitis, diarrhea		GIARDIA	HA	L		M		PCP: 2	Pernicious Anemia: 2
Chest fungal crypto lesion, abcesses, pyoderma of legs/ t cell rich B cell EBV lymph		Giardia	Hashimoto thyroiditis	L		M		Cryptosporodium: 1	Antiphospholipid syndrome: 1
Ulcerative colitis, s/p colectomy, recurrent pneumonia,renal stones	L	giardiasis	IGA			M		Enteropathogenic E. coli: 1	Morphea: 1
crhonic stomach pain/ back pain, weakness IBS		giardiasis	ITP			M		Varicella: 1	DMI: 2
S/P Hodgkin's, malabsorption, recurrent pneumonia, Hep C		giardiasis	ITP			M		Cryptococcus: 1	Chronic Neutropenia: 1
blood stools, IBS, fever, lyphmadenopahty, bone marrow,		MEASLES	ITP			M		Measles: 1	Alopecia areata: 1
Sinus PNA 3 or 4 times; lyphoctyic colitis ; one sepsis, Hashimoto thyroiditis	L	Noro	ITP			M			Apthous ulcers: 1
weigth loss, dx celiac disease for years/ tonisitis/ sinusisti/ colitis/ hx viral meningitiis		Norovirus	ITP			M
Mild inflam bowel disease; chr. pulmonary disease		ONYCCOMYCOIS	ITP			M
diarrhea, URI; at home mostly with parents, onychomycosis,	L	salmonella	ITP			M
Diarrhrea/ protein loss/PNA/ proctitis/malabsort/ gastric Ca	L	SALMONELLA	ITP/AHA			M
ulcerative colitis, hepatomegaly and splenomegaly. frequent colds respiratory infec CMV coloits	L	Strep Bovis sepsis; SIBO; norovirus; shingles; enterpathognei E Coli	ITP/AHA			M
cholelithiasis s/p cholecystectomy, splenomegaly, pancytopenia chro; tetany nic GI disease on TPN for years protein-losing enteropathy syndrome, celiac disease		VARICELLA	ITP/AHA			M
Anemia, diarrhea, recurrent pneumonia, fatal measles infection	L	vrial meningitis	neutropenia			M
NHL 2016, bad colitis, cryptococosis, gout			NOROVIRUA			M
Recurrent URI, pneumonia, otitis/malabsorption/diarrhea/IBD lymphoma/ cataracts/osteoporosis/ menigioma died brain hemmorage with non treated lymphoma	L		PA			M
Malab., pernicious anemia, recurrent URI, Parkinson's / Lymphoma low grade	L		PA			M
ACUTE AHA/ anti 'e"/nodular lung disease/ ITP/ liver cirrosis/ diarrhea x 1 year / monoclonal B or T cels in marrow?	LIP		PBC/RA			M
ITP/ Spelencectony age 13, enteropathy ? Celeiac RAG1+RAG2 defects			PML			M
joint disease, synovitis/ joint distruction, Astham, Crohns' diseasse	L		THYROID			M
Rec. pneum. diarr., malab. anem, PLE, neutropenia(fam hx IgA def.)malnutrition						M
hep/spleen, Evans, IBD, UC, FTT, lung disease, varicella age 8; infl. bowel						M
lymphocytic colitis, and fatty liver ; diarrhea / rash due to Ig therapy	L					M
PNA, splenectomy, lymphoid hyperplasia, lung bx, granuloma, diarrhea, neutropenia, lymphopenia, apthous ulcers	L					M
crhonic pericarditis/ tourette's OCD/ salmonella diarhea/ sinusitis						M
Rec PNA, teenager; severe colitis, on TPB+N for years 6MP, now noro+ liver failure
Joint pain; sinusitis, pneumonia, malabsorption (mild)/ SMALL bowel lymphoma
Pneumonis x 1 and sinusittis, also ulcerative colitis/ diabetes/ C diff x1
Rec.infec, non H. lymphoma, pancytopenia, pernicious anemia, malabsorption, PA
Neutropenia in 2002 led to the dx. Diarrhea for 20 years joint pain/ many bouts of PNA with some lung damage
Colon ulcers, colitis, diarrhea, NLH
Recur URI, hx hyper thyroidism, endometriosis, partial gastrec/suicide
pneumonia x 1, bronchitis, asthma, sinusitis, malabsorptoin
IBD /anal fissure/ symptoms sinusitis
Weakness and diarrhea, wt loss/ TPN for a while/ lo vit A/D/E/fe
Lung nodules c/w lymphoid interstitial pneumonitiis and granulomas; recurrent skin infections; sinusitis w/ staph; PNA twice (once requiring hospitalization); splenomegaly; GI problems with diarrhea and biopsy c/w lymphoplasmacytic aggregates
Fa & bro IgA def. arthral, lymph,hyperplasia,rec pneum.sinusitis,diarr.ulc.colit
ITP, pneumonia, UTI, breast CA, bronchiectasis, multiple lung nodules / diarrhea
Small airway disease chronic hep C akso IBD
severe gi disease./ sinutisut, no PNA ; BACH defect
Lyme disease traumatic automobile accident resulting in prolonged coma, chest trauma, a ruptured spleen/splenectomy,His mother has CVID generalized fatigue, muscle pain, headaches, irritable bowel syndrome
Pneumonia, respiratory infetions, chronic migraines, chronic diarrhea, fatigue
Ulcerative proctitis, chronic schizophrenia PNA 2004
malabsorption requiring TPN, diarrhea, otitis, PNA, lymphadenopathy, sinusitis, antiphospolipid antibody, splenectomy/ dx age 12; w/up NIH
multiple UTIs, CVA 2/2 vasospasm which caused migraines and seizures, ulcerative proctitis,
Rec. bronchiectasis, LL resect, GI bleed 2 ITP, pyoderma., cor. pulm.,CVA
enteropathy ge 28; Chrohns disease?
ear nfections, cough sinusitis, she say lupus and seroneg RA; intermittent diarrhea ; not lymphocytic colitis
ITP,hem.anem.,b.marrow aplasia,ulcerat.colitis,colectomy,nonA-nonB hepatitis
rec giardiasis -- no infections
Nodular lymphoid hyperplasia, protein loosing enteropathy;lymphoma
wt loss and malab, NLH; ankylosing spondy/atrophic gastritis
alopecia, rectal bleeding, ear inf, pneumonia
Nodular lymphoid hyperplasia, malab., duodenal lymphoma Ca vagina, radiation
Diarrhea, giardia, wt loss
Irritable bowel, bipolar, sinusitis/ PNA /
Malab,neutropenia, hx hemolytic anemia, son IgA G2 def.,pulm fibrosis,granu,bowl d.
siezure disorder/Gi inflamation/sinusitis.Irritalbe bowel
Mucocutaneous candidiasis, esophageal stricture, chronic lung dis., malabsorp.
wt loss, diarrhea, PNA
ITP, AIHA, splenomegaly, lymph node enlargements or chronic diarrhea respiratory infections that are frequent, severe and takes a long time to heal
CMV esophagitis, enteritis, PCP died lung disease 2004
Malabsorption,chronic ITP, on Prednisone; died PML
Lymphedema, diarrhea
GI disease; diarrhear IBD, spelnomegaly,
Cor pulm, died, ? fibrosis
diarrhea and wt loss, Noro virus, lymphoctyic colitis
long hx ITP - rx splenectomey, sepis, one strep bovis enteropathy/ PNA. Lung nodules/
chronic fatigue, sinus infections, GI tract distress, joint pain,
Astham. Bronchitis, sinusitis, IBD
ITPx several/ pneumonias/sinusitis/ diarrhea / crhonci cough/ brohter has CVID
Bronchiectasis, chronic sinusitis, Crohn's, idiopathic liver disease
Chronic lung disease, malnutrition
3 times pneumonia giardia x 1
lymphaen/ITP x2 AIHA x3 bronchitis, giardia, Lung biopsy lymphoid hyperplasia,LIP, GI disease, severe malabsorption, slenectomy for enlargement after ITP GI bx said amny B cells….?
gi disease lung Ca
Colon ulcers, colitis, diarrhea, NLH
conjunctivitis, otitis, bronchitis, PNA, sinusitis, diarrhea, hepatomegaly, malabsorption
granuloma in liver. Lung disease and inflam bowel disease
Diarrhea malabsorp/ osteoporosis
GI inflam disease/ bleed/ prednison/6MP/ PCP/ CMV GI ?? Thymoma GOOD syndrome
Malabsorption/celiac; schizophrenia, (stone) salmonella
bronchitis, sinusitis/ chronic diarrhea
sinopulmonary infections, tertiary infections, bronchitis, lymphocytic interstitial pneumonitis, lymphocytic colitis, polycystic kidney disease, lyme disease
bad GI disease
Chronic hepatitis,cor. artery dis.,rheumatoid arthritis, nodular diffuse lymph. PBC on liver bx
ulcerative colitis, diabetes mell; epilepsy; chron lung disease
Hx recurrent infections/ urticaria skin infections, bloating and watery diarrhea, urticaria, dyspnea, orbital swelling and proptosis
Bad GI disease on TPN; PNAs on 6MP for years and TPN noro+ liver disease, porta hypertension
bowel disease, no plasma cells, hype gamma no IgA then got over it all!
Chronic obstructive lung disease, Crohn's disease, s/p heart lung transplant
inflam bowel disease on TPN off and on
sinusitis/ bronchiectasis/ massive splenomegally, lymphandenopathy/ malabsorption/ low platelets but it might be hypersplenism SPLENECTOMY 2011
DM. Lipodystophy/ liver disease/ enteropathy/ on TPN/ hypokaelmia/ noro+ /portal huypertension
Pneumonia, diareaha ' ? Celiac? Enteropathy Astham? By hx
watery diarrhea, PNA, sinusitis, wt loss, ameba in stool
sinus infections, not on IVIG 1 PNA 1995/ intermittent diarrea. Constipation
Duo ulcer/diarrhea;hypersplen/sp splenectomy, anti IgA, daughter IgA def
explosive diarrhea, ITP, enlarged spleen
URI, fevers for unclear reasons / boby aches heaptic steatosis vitiligo
bad IBD Gastric lymphoma ground glass opacites in the lungs and nodules
ITP AHA/ GI malabsorption, pna x 1, warts
Recurrent sinusitis, Crohn's disease/ died accident
Severe Enteropathy
Infla lung disease/ granuloma/ brother IgA deficient/ enlarged spleen, lymphoma
LRBA IBD chronic diarrhea, ILD, splenomeg, uveitis liver granuloma

## Sheet: Gene Defect Characterization
Gene Defect	Mutation	Age	Age of Death	Age of Symptom Onset	Sex	Associated Conditions	IgG	IgA	IgM	Total T cells	Total B cells	SWMB	ABS CD4
IKZF1	p.Ser385*	37		3	M	CVID enteropathy, previous history of T cell leukemia/lymphoma at age 3	349	0	28	90	2	7.85
ADA2	p.Gly47Arg	74		48	M	CVID enteropathy complicated by TPN dependence and chronic norovirus, protein losing enteropathy, cholelithiasis s/p cholecystectomy, splenomegaly, and pancytopenia	0	0	0	56.8	29.2	0.64	189
RAG1, RAG2	RAG1: p.Asn968Lys RAG2: p.Met110Leu	59		40	F	CVID enteropathy complicated by chronic norovirus, previous diagnosis of celiac's disease, ITP complicated by spelenctomy	0	0	15	95	0	0
CTLA4, IRFBP2	CTLA4: c.109+1G>A (splice donor), IRFBP2: p.Gln97His	60		45	F	CVID enteropathy	198	7	5	68.8	0.4	8.05	311
NFKB1	c.1301-1G>A (essential splicing)		51	42	M	CVID enteropathy, lymphopenia, neutropenia, apthous ulcers, frequent pneumonias, lymphoid hyperplasia and splenectomy	624	0	11	46	3	0	96
TACI	p.Leu171Arg	57		44	M	CVID enteropathy, GLILD, recurrent skin infections; pneumonias, sinusitis, and splenomegaly	99	6	39		4.6	0.4	616
BACH2	p.Arg666Lys	56		40	F	CVID enteropathy complicated by TPN dependence, chronic norovirus and sinusitis	81	0	17	92	4
TACI	p. Ala181Glu	61		40	F	CVID enteropathy previously diagnosed as IBS, seizure disorder	164	0	5	87	9	2.69
NFKB1	p.Arg579Lys		80	64	F	CVID enteropathy, recurrent ITP complicated by splenectomey, lung granulomas and history of Strep Bovis sepsis	318	0	5			0
TACI	p.Leu69fs	46			M	CVID enteropathy, chronic fatigue and joint pain	105	6	14			5.01
NFKB1	c.928-2A>G (splice acceptor)	35		16	M	CVID enteropathy, recurrent ITP, chronic cough and sinusitis	330	0	27	82	2
NFKB1	p.Thr869fs		72	60	F	CVID enteropathy complicated by TPN depedence, recurrent ITP complicated by splenectomy and AIHA, frequent giardia infections, and GLILD	270	5	29			0.22
NFKB1	(indel-frameshift)	32		11	F	CVID enteropathy, chronic Clostridium difficile, pneumonias, otitis media, herpes zoster at age 12	150	2	2	82	0	0
TACI	p.Cys104Arg	62		20	M	CVID enteropathy, ITP, splenomegaly	402	16	142			0.2
NFKB2, TACI	NFKB2: p.Gly719Glu TACI: c.204dup p.Leu69Thrfs*12	45			M	Inflammatory bowel disease (Crohn's disease), gastric lymphoma and lung nodules	0	0	12			1.4
LRBA	p.Ala2784Gly /p.Met467Val	13		10	M	CVID enteropath, GLILD, splenomegaly, uvetis and liver granulomas	318	0	0	89	4.5	1.2	706
							IgG	IgA	IgM	Total T cell	Total B Cells	SMBC	Abs CD4 count
						Average:	213	2.625	21.9375	78.86	5.33636	1.97571	383.6
							Age:	Age of Death:	Age of Onset:	Sex:
						Average:	38	67	34.5	9 Males, 8 Females
